# Supplementary material for: Leishmania Infection Induces MicroRNA hsa-miR-346 in Human Cell Line-Derived Macrophages
Source: Front Microbiol. 2018 May 17;9:1019. doi: 10.3389/fmicb.2018.01019 (PMC5966562; doi:10.3389/fmicb.2018.01019)
Supplement: Supplementary file 1 [file Table_1.XLSX]

## Sheet: Foglio1
Table S1. Predicted miR-346 target genes found using both miRWalk 2.0 and miRTarBase tools
Gene	EntrezID
APLP2	334
ASGR2	433
BCAP31	10134
BCOR	54880
BDH2	56898
BSCL2	26580
BTK	695
CCHCR1	54535
CD164	8763
CD247	919
CFLAR	8837
CKB	1152
CNN2	1265
CNPY3	10695
CRELD1	78987
DCAF11	80344
DGCR2	9993
EFEMP2	30008
EMC8	10328
ENTHD1	150350
ETS1	2113
EZH1	2145
FAM107A	11170
FAM46A	55603
FNTB	2342
FOXF2	2295
GALT	2592
GGT5	2687
GJC2	57165
GPI	2821
GSK3B	2932
HNRNPA3	220988
HRK	8739
HSPE1-MOB4	100529241
IFNGR2	3460
IL11RA	3590
IL18	3606
INPP5J	27124
KMT2D	8085
LIF	3976
LIMK1	3984
MAP7D1	55700
MAPK8IP1	9479
MED16	10025
MOB4	25843
NR2F6	2063
NR6A1	2649
PDPK1	5170
PIK3R3	8503
PLEKHG4	25894
POLD3	10714
POU2F1	5451
PPP2R1B	5519
PRDM16	63976
PRMT5	10419
PSMA3	5684
PSMD1	5707
PTGS1	5742
PVR	5817
RAD51AP1	10635
RAD54B	25788
RFX1	5989
RPL30	6156
RXRB	6257
SBF1	6305
SETD4	54093
SLC39A1	27173
SSH3	54961
TAP1	6890
TEAD2	8463
TERF1	7013
TSTA3	7264
USP22	23326
ZCCHC24	219654
ZFP36	7538
ZNF417	147687
